# Supplementary material for: Prostate Cancer Severity in Relation to Level of Food Processing
Source: Nutrients. 2023 Sep 16;15(18):4010. doi: 10.3390/nu15184010 (PMC10537278; doi:10.3390/nu15184010)
Supplement: Supplementary file 1 [file nutrients-15-04010-s001.zip]

Archive with 1 entries (1 files):
- nutrients-2578823-supplementary.pdf
